# Supplementary material for: Case report: A combined immunotherapy strategy as a promising therapy for MSI-H colorectal carcinomas with multiple HPD risk factors
Source: Front Med (Lausanne). 2023 May 4;10:1051034. doi: 10.3389/fmed.2023.1051034 (PMC10194834; doi:10.3389/fmed.2023.1051034)
Supplement: Supplementary file 1 [file Table_1.XLSX]

## Sheet: Sheet2
Supplementary: The details of the customized panel covering 1267 cancer-related genes in Yucebio Technology
A1CF	ABCA10	ABCB1	ABCC1	ABCC2	ABCC3	ABCC6	ABCG2
ABHD12B	ABI1	ABL1	ABL2	ABLIM1	ABR	ACAT1	ACKR3
ACOT13	ACP1	ACSL3	ACSL6	ACSS2	ACVR1	ADAMTS12	ADAMTS7
ADGRB2	ADGRD1	ADGRE1	ADGRE2	ADH1B	ADRB3	AFDN	AFF1
AFF3	AFF4	AGFG1	AIFM1	AKAP9	AKT1	AKT2	ALDH2
ALK	ALKBH2	ALKBH3	ALKBH8	ALPK2	AMELY	AMER1	ANGPT1
ANKRD26	ANO6	ANXA5	AOX1	AP1S1	APC	APCS	APEX1
APLF	APOBEC3B	APTX	AR	ARAF	ARHGAP26	ARHGEF12	ARID1A
ARID1B	ARID2	ARMC10	ARNT	ART3	ARTN	ASMTL	ASPSCR1
ASTE1	ASXL1	ATF1	ATG16L1	ATG3	ATIC	ATM	ATP1A1
ATP1B2	ATP2B3	ATP6V0A4	ATP8A1	ATR	ATRX	AURKA	AXIN1
AXIN2	B2M	B3GLCT	B9D2	BACE2	BAHD1	BAP1	BARD1
BCL10	BCL11A	BCL11B	BCL2	BCL2L11	BCL3	BCL6	BCL7A
BCL9	BCL9L	BCOR	BCORL1	BCR	BDP1	BEND3	BIRC3
BIVM-ERCC5	BLM	BMP7	BMPR1A	BRAF	BRCA1	BRCA2	BRD3
BRD4	BRD8	BRDT	BRIP1	BRIX1	BTG1	BUB1B	BUB1B-PAK6
C1orf127	C4orf32	C5orf49	C8A	C9orf3	CACNA1D	CALR	CAMTA1
CANT1	CANX	CARD11	CARNMT1	CARS	CASP7	CASP8	CATSPER2
CBFB	CBL	CBLB	CBLC	CBR1	CBR3	CBX5	CCDC6
CCNB1IP1	CCND1	CCND2	CCND3	CCNE1	CCNT2	CD226	CD274
CD3EAP	CD74	CD79B	CD93	CDA	CDC7	CDC73	CDH1
CDH10	CDH11	CDH6	CDK12	CDK17	CDK4	CDK5RAP1	CDK6
CDKAL1	CDKN1B	CDKN2A	CDKN2B	CDKN2C	CDX2	CEBPA	CELSR1
CENPE	CEP63	CEP89	CFAP126	CFAP206	CFAP99	CHAF1A	CHCHD7
CHD4	CHEK1	CHEK2	CHIC2	CHRNA3	CHRNA7	CHST3	CIC
CIITA	CILP	CIR1	CLCN2	CLDN18	CLIP1	CLP1	CLTC
CLTCL1	CLUL1	CMPK1	CNBP	CNMD	CNOT1	CNOT3	CNOT4
CNTN4	CNTRL	COL1A1	COL2A1	COL5A1	COL5A3	COQ3	COX6C
CPED1	CPM	CRCP	CREB1	CREB3L1	CREB3L2	CREBBP	CRIPAK
CRLF2	CRTC1	CRTC3	CRYZ	CSF1R	CSF2RB	CSF3R	CSMD3
CSTF1	CTCF	CTNNB1	CUL1	CUX1	CXCR4	CXXC4	CYBA
CYLD	CYP19A1	CYP1A1	CYP2B6	CYP2C19	CYP2D6	CYP3A5	CYP4B1
DAP3	DAXX	DAZAP1	DCAF4L2	DCBLD1	DCC	DCLRE1A	DCLRE1B
DCLRE1C	DCP1B	DCP2	DCSTAMP	DCT	DCTN1	DDB2	DDIT3
DDR2	DDX10	DDX20	DDX3X	DDX5	DDX6	DDX60L	DEFB126
DEFB132	DEK	DENND4C	DGKB	DHFR	DICER1	DISP1	DMXL1
DMXL2	DNAH10	DNAH5	DNAH7	DNAJA1	DNAJB1	DNAJB11	DNAJC13
DNM2	DNMT3A	DOCK2	DOCK8	DPYD	DROSHA	DTNB	DTNBP1
DTX1	DYNC1H1	DZIP3	EBF1	ECT2L	EDEM1	EFR3B	EGFR
EIF2B3	EIF2S3	EIF3E	EIF3H	EIF4A2	EIF5B	ELAC1	ELF4
ELK4	ELL	ELMOD2	ELN	ELOA	EME1	EML4	ENPP6
EP300	EPCAM	EPHA5	EPHA7	EPHB2	EPM2AIP1	EPS15	EPS8
ERBB2	ERBB3	ERBB4	ERC1	ERCC1	ERCC2	ERCC3	ERCC4
ERCC5	ERCC6	ERCC8	ERG	ESR1	ETNK1	ETV1	ETV5
ETV6	EVI2A	EVI2B	EWSR1	EXO1	EXOC8	EXT1	EXT2
EZH2	EZR	FAAP20	FAAP24	FAM111B	FAM114A1	FAM131B	FAM133B
FAM46C	FAM8A1	FAN1	FANCA	FANCC	FANCD2	FANCD2OS	FANCE
FANCF	FANCG	FANCI	FANCM	FAS	FAT1	FAT4	FBXO11
FBXO38	FBXW7	FCAMR	FCGR2B	FCRL4	FEN1	FEV	FGD6
FGF12	FGF19	FGF3	FGF4	FGFR1	FGFR1OP	FGFR2	FGFR3
FGFR4	FH	FIG4	FIGN	FIP1L1	FLCN	FLI1	FLT3
FLT4	FMO3	FNBP1	FOLR3	FOXA1	FOXL2	FOXO1	FOXO3
FOXO4	FOXP1	FRYL	FSTL3	FUBP1	FUS	FUT9	FZD6
FZR1	GABRG1	GAS7	GATA1	GATA2	GATA3	GATB	GGH
GIGYF1	GLI2	GLMN	GNA11	GNAQ	GNAS	GOLGA5	GOLGA6L6
GOLGA8H	GOPC	GPAT3	GPC3	GPCPD1	GPHN	GPR141	GPX5
GRB7	GRIN2A	GRM3	GRXCR1	GSTP1	GTF2H5	GTF2IRD2	GTF2IRD2B
GUSB	H2AFX	H3F3A	H3F3B	HACL1	HAUS3	HAUS7	HDAC2
HDGFRP3	HELQ	HERC1	HERC6	HERPUD1	HEY1	HGF	HIF1A
HIP1	HIST1H3I	HIST1H4I	HK3	HLA-A	HLA-B	HLA-C	HLA-DOB
HLA-DRB1	HLF	HLTF	HMGA1	HNF1A	HNRNPA2B1	HNRNPK	HNRNPU
HOOK3	HOXA9	HOXC11	HOXC13	HOXD13	HPD	HPS3	HRAS
HRNR	HSCB	HSP90AA1	HSP90AB1	HSPA1A	HSPA1B	HSPA4	HSPA5
HSPA8	HYDIN	IDH1	IDH2	IFT140	IGFBP4	IKBKB	IKZF3
IL16	IL20RA	IL21R	IL6ST	IL7R	INSL6	INSRR	INTU
IRAK3	IRF4	ITGA10	ITGB6	ITK	ITPKB	JAK1	JAK2
JAK3	JAZF1	JUN	KARS	KAT6B	KCNA1	KCNH1	KCNJ5
KCNN2	KCNT2	KCTD20	KDM5A	KDM5C	KDM6A	KDR	KDSR
KEAP1	KIAA0319L	KIAA1522	KIAA1549	KIAA1841	KIF14	KIF20B	KIF5B
KIT	KLC1	KLC3	KLF6	KLHDC7A	KLHDC8A	KLK2	KLLN
KMT2A	KMT2C	KMT2D	KNL1	KRAS	KRT4	KRT73	KRTAP22-2
KTN1	LARP7	LASP1	LCK	LCP1	LDHB	LEF1	LHCGR
LHFP	LIFR	LIG3	LMNA	LMO1	LNX2	LOC100129697	LOC101927322
LPP	LRBA	LRIG3	LRP1B	LRRC37A3	LRRC4	LRRC41	LRRC59
LRRN2	LSM14A	LYL1	LZTR1	MAD2L2	MAF	MAFB	MAGI1
MALT1	MAML2	MAP1S	MAP2K1	MAP2K2	MAP2K4	MAP2K7	MAP3K1
MAP3K13	MAP3K15	MAP7	MAPK1	MAPRE3	2023-03-09	MAS1L	MAX
MBD5	MBOAT2	MDM2	MDM4	ME2	MECOM	MED12	MEN1
MET	MFRP	MFSD11	MGEA5	MIER2	MIR27A	MITF	MKL1
MLF1	MLH1	MLH3	MLLT1	MLLT10	MLLT11	MLLT3	MLLT6
MN1	MNX1	MPL	MRM2	MRPL13	MRPL27	MRPL36	MRS2
MSANTD3-TMEFF1	MSH2	MSH3	MSH4	MSH5	MSH6	MSI2	MSN
MTCP1	MTHFR	MTMR10	MTMR9	MTOR	MTR	MUC1	MUC12
MUC4	MUTYH	MYB	MYBPC3	MYC	MYCBP2	MYCL	MYCN
MYD88	MYH11	MYH15	MYH3	MYH9	MYO5A	MYO7B	MYOD1
NAB2	NACA	NAT2	NAV1	NBN	NCKIPSD	NCOA1	NCOA2
NCOA3	NCOA4	NCOR1	NCOR2	NCR1	NDC1	NDE1	NDRG1
NDUFAF6	NEB	NEDD1	NEFH	NEK6	NETO1	NEUROD1	NEUROD2
NF1	NF2	NFATC2	NFATC3	NFE2	NFE2L1	NFE2L2	NFIB
NFKB2	NFKBIE	NGRN	NHEJ1	NIN	NKRF	NKTR	NLK
NME8	NONO	NOS3	NOTCH1	NOTCH2	NPAP1	NPAT	NPBWR2
NPM1	NQO1	NQO2	NR4A3	NRAS	NRG1	NRXN2	NSD1
NSD2	NSD3	NT5C2	NTHL1	NTRK1	NTRK2	NTRK3	NUDT1
NUDT17	NUMA1	NUP107	NUP188	NUP214	NUP54	NUP98	NUPL2
NUTM1	NUTM2A	NUTM2B	NXF5	OGDH	OLIG2	OMD	OR14A16
OR2G6	OR2J2	OR2T2	OR52H1	OR52N5	OR5AS1	OR5H14	OR6C2
ORAOV1	ORMDL1	OTOP1	OTOS	P2RY8	PALB2	PAPD7	PARP1
PARP2	PARP3	PARP8	PAX3	PAX5	PAX8	PAXBP1	PAXIP1
PBLD	PBRM1	PBX1	PCDH15	PCDHA3	PCDHA4	PCDHA8	PCDHB15
PCDHB16	PCDHB3	PCDHB7	PCM1	PCSK7	PCSK9	PDCD1	PDCD1LG2
PDE4DIP	PDGFRA	PDGFRB	PDIA3	PEAR1	PER1	PEX1	PGAP3
PGBD3	PHF6	PHOX2B	PIBF1	PICALM	PIK3C2B	PIK3CA	PIK3CG
PIK3R1	PIM1	PIP5K1C	PLAG1	PLAGL2	PLCG1	PLEKHA3	PLEKHA5
PLEKHA6	PLGRKT	PLK4	PLOD1	PLS3	PLXNB3	PLXNC1	PMS1
PMS2	PNMT	PNPLA5	PNPT1	POLD1	POLE	POLE4	POLI
POLK	POLN	POLR2A	POLR3GL	POMC	PON1	POT1	POU5F1
PPARD	PPARG	PPARGC1B	PPFIBP1	PPM1B	PPP1R12B	PPP1R1B	PPP2R1A
PPP2R2A	PPP6C	PRCC	PRDM1	PRDM16	PRDX4	PRF1	PRG4
PRKACA	PRKAR1A	PRKCZ	PRKDC	PROC	PROKR1	PROSER1	PRPF19
PRRX1	PRTG	PRX	PSIP1	PTCH1	PTEN	PTGS2	PTK6
PTOV1	PTPN11	PTPN13	PTPN4	PTPRB	PTPRC	PTPRK	PUS3
PUS7	PWWP2A	PXDNL	PYGO1	PYROXD1	QKI	RAB24	RABEP1
RAC1	RAD17	RAD21	RAD50	RAD51	RAD51B	RAD51C	RAD51D
RAD52	RAD54L	RAF1	RALGAPB	RALGDS	RANBP17	RANBP2	RAP1A
RAP1GDS1	RARA	RARG	RASA1	RASEF	RB1	RBBP8	RBM10
RBM15	RBM48	RDM1	RECQL	RECQL4	REEP5	REL	RELN
RET	REV3L	RFX2	RGS22	RHOA	RHOH	RIC1	RMI2
RNF213	RNF219	RNF43	RNF5	RNMT	ROBO2	ROS1	RPL10
RPL24	RPL5	RPN1	RRM1	RRM2B	RSPO3	RUNX1	RUNX1T1
RYR3	SBDS	SCAF4	SCFD1	SDC4	SDHA	SDHAF2	SDHB
SDHC	SDHD	SEC14L2	SEC14L3	SEC24D	SEC31A	SEC63	SELL
SEPT5	SEPT6	SEPT9	SET	SETBP1	SETD1B	SETD2	SETMAR
SF3B1	SFPQ	SGO2	SH2B3	SH3GL1	SHTN1	SLC10A2	SLC17A6
SLC19A1	SLC22A16	SLC22A2	SLC25A13	SLC25A27	SLC27A3	SLC28A2	SLC28A3
SLC30A4	SLC34A2	SLC35E3	SLC35F5	SLC39A14	SLC45A3	SLC7A2	SLC9A6
SLC9C1	SLCO1B1	SLCO1B3	SLTM	SMAD2	SMAD3	SMAD4	SMARCA4
SMARCB1	SMARCD1	SMARCE1	SMO	SMOX	SMYD4	SND1	SNX25
SOCS1	SOCS5	SOD2	SOX2	SPAG17	SPC25	SPECC1	SPEN
SPOP	SPRTN	SPSB3	SPTA1	SRC	SRGAP3	SRP19	SRRM1
SRSF2	SRSF3	SRY	SS18	SS18L1	SSX1	SSX3	SSX4
SSX4B	ST14	STAG2	STARD3	STAT3	STAT4	STAT5B	STAT6
STIL	STK11	STK33	STRN	SUCO	SUFU	SULT1C4	SUZ12
SYK	SYN1	SYNE1	TACC3	TAF15	TAF1B	TAL1	TAL2
TAP1	TAP2	TAPBP	TAS2R42	TBC1D7	TBC1D7-LOC100130357	TBC1D9	TBCK
TBK1	TBL1XR1	TBX18	TBX3	TCAP	TCERG1	TCF12	TCF3
TCF7L2	TCL1A	TDP2	TECTA	TERT	TET1	TET2	TEX10
TFE3	TFEB	TFG	TFPT	TFRC	TGFBR2	THRAP3	TIMP3
TIPRL	TJP1	TKFC	TLR10	TLX3	TM9SF3	TMC1	TMEFF1
TMEM106C	TMEM214	TMEM236	TMEM258	TMPRSS13	TMPRSS2	TMX3	TNFAIP3
TNFRSF11A	TNFRSF14	TNFRSF17	TNKS2	TNPO1	TNR	TOE1	TOP1
TP53	TP53BP1	TPCN1	TPM3	TPM4	TPMT	TPR	TRAF3IP1
TRAF7	TREX1	TRIM24	TRIM27	TRIM33	TRIM49	TRIM49B	TRIM49C
TRIM51	TRIO	TRIOBP	TRIP11	TRIP12	TRPM8	TRRAP	TSC1
TSC2	TSHR	TSPAN31	TTC13	TTC3	TTC38	TTI1	TTL
TTN	TUBGCP4	TULP3	TXNRD1	TYMS	TYMSOS	TYRP1	U2AF1
UBA6	UBAP2L	UBE2A	UBE2B	UBE2I	UBE2N	UBE2V2	UBR3
UBR5	UBXN6	UBXN7	UGT1A1	UGT1A10	UGT1A3	UGT1A4	UGT1A5
UGT1A6	UGT1A7	UGT1A8	UGT1A9	UGT2B7	URI1	USF3	USP47
USP6	USP8	UVSSA	VAV3	VEGFA	VHL	VPS50	VTI1A
WAS	WDCP	WDR60	WDR64	WIF1	WIPI2	WNK1	WNT16
WRN	WT1	WWTR1	XAB2	XPA	XPC	XPO1	XRCC1
XRCC3	YWHAE	ZAN	ZBED4	ZBTB16	ZBTB49	ZCCHC8	ZDHHC14
ZFC3H1	ZFHX3	ZFHX4	ZFX	ZFY	ZNF112	ZNF2	ZNF233
ZNF276	ZNF300	ZNF331	ZNF384	ZNF521	ZNF763	ZNF793	ZNF844
ZRSR2	ABCB4	ABCC4	AKR1C3	ALDH1A1	ATP7A	C8orf34	CDC5L
COMT	CYP2E1	CYP3A4	CYP4F2	DCK	DCTD	DSCAM	EIF3A
ESR2	HNMT	IRS1	KCNQ5	NCF4	RAC2	RPL13	SEMA3C
SH2D5	SLC28A1	SLC29A1	SLC29A3	SLC31A1	SPG7	SULT2B1	TGFB1
WNT5B	XBP1	XRCC4
